# Supplementary material for: Controllable pH Manipulations in Micro/Nanofluidic Device Using Nanoscale Electrokinetics
Source: Micromachines (Basel). 2020 Apr 10;11(4):400. doi: 10.3390/mi11040400 (PMC7231315; doi:10.3390/mi11040400)
Supplement: Supplementary file 1 [file micromachines-11-00400-s001.zip]

Archive with 3 entries (3 files):
- Supporting Video1_final.avi
- Supporting Video2_final.avi
- Supporting Video3_final.avi
